# Supplementary material for: Activity assays for flavoprotein oxidases: an overview
Source: Appl Microbiol Biotechnol. 2025 May 8;109(1):115. doi: 10.1007/s00253-025-13494-2 (PMC12062150; doi:10.1007/s00253-025-13494-2)
Supplement: Supplementary file 1 — Supplementary file1 (XLSX 21 KB) [file 253_2025_13494_MOESM1_ESM.xlsx]

## Sheet: Sheet1
No.	Assayed enzyme	Enzyme Class	Substrate	Method	Assay	Continuous or Discontinuous	Year	Ref	Link
1	AldOTf	Alditol oxidase	Glycerol	Electrochemical (oxygen consumption)	Oxygraph (clark electrode)	Continuous	2024	Santema et al	https://link.springer.com/article/10.1007/s00253-023-12883-9
2	MAO Tb	Monoamine oxidase	monoamines	Spectrophotometric assay (peroxidase coupled)	4-AAP/DCHBS/HRP	Continuous	2025	Basile et al	https://www.sciencedirect.com/science/article/pii/S0003986124003989
3	MAOTb	Monoamine oxidase	Aliphatic amines	Electrochemical (oxygen consumption)	Oxygraph (clark electrode)	Continuous	2023	Santema et al	https://febs.onlinelibrary.wiley.com/doi/full/10.1111/febs.16973
4	Honey HFMO	5 hydroxymethylfurfural oxidase	5 hydroxymethylfurfural	Spectrophotometric assay (peroxidase coupled)	4-AAP/DCHBS/HRP	Continuous	2023	Tjallinks et al	https://chemistry-europe.onlinelibrary.wiley.com/doi/full/10.1002/cbic.202300588
5	URAOCs3	Uronic acid oxidase	Uronic acid	Spectrophotometric assay (peroxidase coupled)	4-AAP/DCHBS/HRP	Continuous	2023	Boverio et al	https://chemistry-europe.onlinelibrary.wiley.com/doi/full/10.1002/cctc.202300847
6	PatE	Patulin synthase	Ascladiol	Spectrophotometric assay (peroxidase coupled)	4-AAP/DCHBS/HRP	Continuous	2023	Tjallinks et al	https://febs.onlinelibrary.wiley.com/doi/full/10.1111/febs.16804
7	DcVAO	Vanillyl alcohol oxidase (4-phenol oxidase)	Phenols	Spectrophotometric assay (non-enzymatic)	Xylenol-orange assay (FeSO4 H2SO4)	Discontinuous	2023	Eggerichs et al	https://www.jbc.org/article/S0021-9258(23)01926-9/fulltext
8	EUGO	Eugenol oxidase	Vanillyl alcohol	Spectrophotometric assay (Direct)	Product formation	Continuous	2022	Guo et al	https://www.nature.com/articles/s41467-022-34912-3#Sec7
9	NagOx	N-acetyl-glucosamine oxidase	Carbohydrates	Spectrophotometric assay (peroxidase coupled)	4-AAP/DCHBS/HRP	Continuous	2022	Boverio et al	https://pubs.acs.org/doi/full/10.1021/acs.biochem.2c00307
10	Various carbohydrate oxidases	Carbohydrate oxidases	Carbohydrates	Spectrophotometric assay (peroxidase coupled)	Amplex Red/HRP	Continuous	2021	Rembeza et al	https://chemistry-europe.onlinelibrary.wiley.com/doi/full/10.1002/cbic.202100510
11	4-ethylphenol oxidase	Vanillyl alcohol oxidase (4-phenol oxidase)	4-ethylphenol	Spectrophotometric assay (Direct)	Product formation	Continuous	2021	Alvigini et al	https://chemistry-europe.onlinelibrary.wiley.com/doi/full/10.1002/cbic.202100457
12	Bacterial l-amino acid oxidase	L-amino acid oxidase	L-amino acids	Spectrophotometric assay (peroxidase coupled)	4-AAP/DCHBS/HRP	Continuous	2021	Savino et al	https://www.mdpi.com/2073-4344/11/11/1309
13	AOxCh	Alcohol oxidase	Secondary alcohols	Spectrophotometric assay (peroxidase coupled)	4-AAP/DCHBS/HRP	Continuous	2021	Tjallinks et al	https://www.sciencedirect.com/science/article/pii/S0003986121001387
14	EUGO Nocardioides sp.	Vanillyl alcohol oxidase (4-phenol oxidase)	Vanillyl alcohol	Spectrophotometric assay (non-enzymatic)	Xylenol-orange assay (FeSO4 H2SO4)	Discontinuous	2023	Eggerichs et al	https://www.sciencedirect.com/science/article/pii/S2468823123003619
15	Cylindrospermum stagnale NADPH oxidase	NADPH oxidase	NADPH	Spectrophotometric assay (Direct)	Depletion of NADPH	Continuous	2023	Reis et al	https://www.nature.com/articles/s41589-023-01457-5
16	Various cholesterol oxidase	Cholesterol oxidase	Cholosterol	Spectrophotometric assay (peroxidase coupled)	ABTS/HRP	Continuous	2022	Heath et al	https://chemistry-europe.onlinelibrary.wiley.com/doi/full/10.1002/cbic.202200075
17	Goase	Galactose oxidase	5 hydroxymethylfurfural	Spectrophotometric assay (peroxidase coupled)	ABTS/HRP	Continuous	2020	Birmingham et al	https://chemrxiv.org/engage/chemrxiv/article-details/60c74fa2bdbb890395a39dcd
18	NADH oxidase Thermus thermophilus HB27	NADH oxidase	NADH	Spectrophotometric assay (Direct)	Depletion of NADH	Continuous	2020	Mateos et al	https://pubs.acs.org/doi/full/10.1021/acsami.0c17568
19	MAOca	Monoamine oxidase	Amines	Spectrophotometric assay (peroxidase coupled)	Amplex Ultra Red/HRP	Continuous	2023	Muellers et al	https://pubs.acs.org/doi/full/10.1021/acs.biochem.2c00540
20	OGOX1	Oligogalacturonide oxidase	Oligogalacturonide	Spectrophotometric assay (non-enzymatic)	Xylenol-orange assay (FeSO4 H2SO4 sorbitol)	Discontinuous	2023	Frezzini et al	https://www.sciencedirect.com/science/article/pii/S0981942822005228
21	NicA2	Nicotine oxidoreductase	Nicotine	Spectrophotometric assay (peroxidase coupled)	Amplex Red/HRP	Continuous	2021	Tararina et al	https://pubs.acs.org/doi/full/10.1021/acs.biochem.0c00855
22	(S)-6-hydroxy-nicotine oxidase Shinella sp HZN7	Nicotine oxidase	Nicotine	Spectrophotometric assay (peroxidase coupled)	Amplex Red/HRP	Continuous	2022	Deay et al	https://www.sciencedirect.com/science/article/pii/S0003986122000078
23	MOAa & MAOb (inhibition)	Monoamine oxidase	MMTP	Spectrophotometric assay (coupled)	Depletion of MMTP (1-methyl-4-(1-methyl-1H-pyrrol-2-yl)-1,2,3,6-tetrahydropyridine )	Continuous	2020	Lacovino et al	https://chemistry-europe.onlinelibrary.wiley.com/doi/full/10.1002/cmdc.202000264
24	Glucose oxidase Aspergillus niger	Glucose oxidase	Glucose	Spectrophotometric assay (peroxidase coupled)	Amplex Red/HRP (commercial kit)	Continuous	2020	Bubniene et al	https://www.sciencedirect.com/science/article/pii/S014181302033734X
25	L-AA oxidase Pseudoalteromonas luteoviolacea	L-amino acid oxidase	L-amino acids	Spectrophotometric assay (peroxidase coupled)	Amplex Red/HRP (different assay with substrates that reacted with Amplex Red)	Continuous	2022	Mamounis et al	https://www.mdpi.com/1420-3049/27/15/4726
26	FPOXs	Fructosyl peptide oxidase	Glycosone	Spectrophotometric assay (Direct)	Product formation	Continuous	2020	Rigoldi et al	https://analyticalsciencejournals.onlinelibrary.wiley.com/doi/full/10.1002/bit.27535
27	DASPO	D-aspartate oxidase	D-aspartate	Electrochemical (oxygen consumption)	Oxygraph (clark electrode)	Continuous	2020	Molla et al	https://faseb.onlinelibrary.wiley.com/doi/10.1096/fj.201901703R
28	Trametes ochracea POx	Pyranose oxidase	Glucose	Spectrophotometric assay (peroxidase coupled)	ABTS/HRP	Continuous	2020	Abrera et al	https://www.sciencedirect.com/science/article/pii/S1570963919302201
29	Trametes ochracea POx	Pyranose oxidase	Glucose	Spectrophotometric assay (peroxidase coupled)	ABTS/HRP	Continuous	2022	Punthong et al	https://www.sciencedirect.com/science/article/pii/S2468823122006393
30	PutOxRh	Putrescine oxidase	Putrescine	Spectrophotometric assay (peroxidase coupled)	ABTS/HRP	Continuous	2020	Kamathewatta et al	https://pubs.acs.org/doi/full/10.1021/acs.langmuir.0c01986
31	DAOx	D-amino acid oxidase	D-amino acids	Spectrophotometric assay (peroxidase coupled)	o-dianisdine/HRP (H2SO4)	Discontinuous	2023	Dave et al	https://www.sciencedirect.com/science/article/pii/S1570963923000614
32	DAAOx	D-amino acid oxidase	D-amino acids	Spectrophotometric assay (peroxidase coupled)	4-AAP/N-ethyl-N-(2-hydroxy-3-sulfopropyl)-3-methylaniline sodium salt/HRP	Continuous	2022	Takamatsu et al	https://www.sciencedirect.com/science/article/pii/S0956566321009647
33	MTAAOx	Aryl-alchol oxidase	Aryl-alcohols	Spectrophotometric assay (peroxidase coupled)	Amplex Red/HRP	Continuous	2020	Kadowaki et al	https://www.sciencedirect.com/science/article/pii/S0304416520301938
34	DDO Caenorhabditis elegans	D-aspartate oxidase	D-aspartate	Spectrophotometric assay (coupled)	2-oxo (p) reaction with 2,3,-dintrophenylhydrazine	Discontinuous	2020	Katane et al	https://www.sciencedirect.com/science/article/pii/S1570963920300893
35	Fungal oligosaccharide oxidase	Oligosaccharide oxidase	Oligosaccharides	Spectrophotometric assay (peroxidase coupled)	4-AAP/DCHBS/HRP	Continuous	2021	Momeni et al	https://www.nature.com/articles/s41467-021-22372-0
36	ChitO	chitooligosaccharide oxidase	N-acetylglucosamine	Spectrophotometric assay (peroxidase coupled)	4-AAP/DCHBS/HRP	Continuous	2020	Savino et al	https://febs.onlinelibrary.wiley.com/doi/full/10.1002/1873-3468.13854
37	HLNO Arthrobacter nicotinovorans	6-hydroxy-l-nicotine oxidase	Nicotine	Spectrophotometric assay (peroxidase coupled)	Amplex Red/HRP	Continuous	2020	Deay et al	https://www.sciencedirect.com/science/article/pii/S0003986120305294
38	ChOS	Cholesterol oxidase	Cholesterol	Spectrophotometric assay (peroxidase coupled)	4-AAP/Phenol/Peroxidase (not mentioned which peroxidase but most likely HRP)	Continuous	2023	Fana et al	https://link.springer.com/article/10.1007/s10529-023-03401-y
39	AgChOx	Choline Oxidase	Choline	Spectrophotometric assay (peroxidase coupled)	Amplex Red/HRP (ABTS/HRP used for initial screening)	Continuous	2023	Hoang et al	https://chemistry-europe.onlinelibrary.wiley.com/doi/full/10.1002/cbic.202300363
40	HMFO homologues	5 hydroxymethylfurfural oxidase	Vanillyl alcohol	Spectrophotometric assay (Direct)	Product formation	Continuous	2020	Vinambres et al	https://journals.asm.org/doi/full/10.1128/aem.00842-20
41	KaPOx	Pyranose oxidase	Monosaccharide	Spectrophotometric assay (peroxidase coupled)	Amplex Red/HRP	Continuous	2025	Kostelac et al	https://febs.onlinelibrary.wiley.com/doi/full/10.1111/febs.70004
42	AAO	Aryl-alcohol oxidase	Aryl-alcohols	Spectrophotometric assay (non-enzymatic)	Xylenol-orange assay (FeSO4 H2SO4) (hits were checked with ABTS/HRP assay)	Discontinuous	2020	Gonzalez et al	https://www.sciencedirect.com/science/article/pii/S2001037020303263#b0295
43	D-aspartate oxidase mouse	D-aspartate oxidase	D-aspartate	Electrochemical (oxygen consumption)	Oxygraph (clark electrode)	Continuous	2020	Puggioni et al	https://www.sciencedirect.com/science/article/pii/S1570963920301199
44	AnFAO	Amine oxidase	Fumonisin amine	Spectrophotometric assay (peroxidase coupled)	Amplex Red/HRP	Continuous	2020	Garnham et al	https://pubs.acs.org/doi/full/10.1021/acs.jafc.0c04504
45	CarA	C-glycoside 3-oxidase	Glucosides	Spectrophotometric assay (peroxidase coupled)	4-AAP/N-ethyl-N-(2-hydroxy-3-sulfopropyl)-3,5-dimethoxyaniline, sodium salt/peroxidase (kind of peroxidase not named, most likely HRP)	Continuous	2021	Kumano et al	https://www.pnas.org/doi/full/10.1073/pnas.2106580118
46	Ancestral lys-oxidase	L-amino acid oxidase	L-amino acids	Spectrophotometric assay (peroxidase coupled)	4-AAP/Phenol/HRP	Continuous	2022	Motoyama et al	https://pubs.acs.org/doi/full/10.1021/acsomega.2c06334
47	Cholseterol oxidase Streptomyces sp	Cholesterol oxidase	Cholesterol	Spectrophotometric assay (peroxidase coupled)	o-dianisdine/HRP	Continuous	2020	Kavitha et al	https://www.sciencedirect.com/science/article/pii/S1359511319309754
48	Snake LAAO	L-amino acid oxidase	L-amino acids	Spectrophotometric assay (peroxidase coupled)	o-dianisdine/HRP (H2SO4)	Discontinuous	2024	Rayapati et al	https://link.springer.com/article/10.1007/s12038-024-00429-8
49	DAO-1	Diamine oxidase	Diamines	Spectrophotometric assay (peroxidase coupled)	(10-(carboxymethyl-aminocarbonyl)-3,7-bis(dimethylamino) phenothiazine sodium salt/HRP (quenched with sodium diethyldithiocarbamate)	Discontinuous	2021	Kettner et al	https://www.sciencedirect.com/science/article/pii/S0168165621002261
50	PAO Camellia sinenesis	Polyamine oxidase	Polyamines	Spectrophotometric assay (peroxidase coupled)	4-AAP/DCHBS/HRP	Continuous	2022	Mei et al	https://pubs.acs.org/doi/full/10.1021/acs.jafc.2c01549
51	AA3_2 glucose oxdoreductase	Glucose oxidases	Glucose	Spectrophotometric assay (peroxidase coupled)	ABTS/HRP	Continuous	2021	Wijayanti et al	https://www.mdpi.com/2309-608X/7/10/873
52	Coxase	Cholesterol oxidase	Cholesterol	Spectrophotometric assay (peroxidase coupled)	4-AAP/Phenol/HRP	Continuous	2022	Doukyu et al	https://www.tandfonline.com/doi/full/10.1080/10826068.2022.2084626
53	CngoxA	Glucose oxidase	Glucose	Spectrophotometric assay (peroxidase coupled)	o-dianisdine/HRP (H2SO4)	Discontinuous	2020	Ge et al	https://www.sciencedirect.com/science/article/pii/S0308814619321132
54	AncLLysO	L-amino acid oxidase	L-amino acids	Spectrophotometric assay (peroxidase coupled)	4-AAP/Phenol/HRP	Continuous	2021	Sugiura et al	https://www.jbc.org/article/S0021-9258(21)00845-0/fulltext
55	Pox Lactobacillus delbrueckii	Pyruvate oxidase	Pyruvate	Spectrophotometric assay (peroxidase coupled)	4-AAP/ N-ethyl-N-(2-hydroxy-3-sulfopropyl)-m-toluidine/HRP	Continuous	2020	Cornacchione et al	https://link.springer.com/article/10.1186/s12866-020-01788-6#Sec9
56	D-amino acids oxidase in ALS	D-amino acid oxidase	D-amino acids	Spectrophotometric assay (peroxidase coupled)	o-dianisdine dihydrochloride/HRP	Continuous	2024	Khan et al	https://www.sciencedirect.com/science/article/pii/S0141813023053023
57	PbQSOX	Sulfhydryl oxidase	Sulfhydryls	Spectrophotometric assay (peroxidase coupled)	homovanillic acid/HRP	Continuous	2020	Zheng et al	https://www.frontiersin.org/articles/10.3389/fcimb.2020.00311/full
58	ScPOx	Pyranose oxidase	Monosaccharide	Spectrophotometric assay (peroxidase coupled)	Amplex Red/HRP	Continuous	2022	Kostelac et al	https://www.mdpi.com/1422-0067/23/21/13595
59	Ancetral Pox	Pyranose oxidase	Monosaccharide	Electrochemical (oxygen consumption)	Oxygraph (clark electrode)	Continuous	2024	Kostelac et al	https://journals.asm.org/doi/full/10.1128/aem.01676-23
60	ToPOx	Pyranose oxidase	Monosaccharide	Spectrophotometric assay (peroxidase coupled)	ABTS/HRP	Continuous	2020	Abrera et al	https://www.sciencedirect.com/science/article/pii/S1570963919302201
	Spectrophomometric assays	55
	Electrochemical assays	5
	Continuous	51
	Discontinuous	9
