# Supplementary material for: Activity assays for flavoprotein oxidases: an overview
Source: Appl Microbiol Biotechnol. 2025 May 8;109(1):115. doi: 10.1007/s00253-025-13494-2 (PMC12062150; doi:10.1007/s00253-025-13494-2)
Supplement: Supplementary file 2 — Supplementary file2 (XLSX 23 KB) [file 253_2025_13494_MOESM2_ESM.xlsx]

## Sheet: Sheet1
SAME SEARCH METHODE IS USED AS FOR FIGURE 1				≥2020 SI1 data is used	Search terms: “flavin” “Peroxidase” “oxidase” "kinetics" "charaterization"; Google scholar is used to search in specific timeframes
1990-1999								2000-2009							2010-2019
No.	Enzyme	Used Peroxidase	Chromogen/fluorogen	Purpose of used assay	Link to used paper			No.	Enzyme	Peroxidase	Chromogen/fluorogen	Purpose of used assay	Link to used paper		No.	Enzyme	Peroxidase	Chromogen/fluorogen	Purpose of used assay	Link to used paper
1	Glucooligosaccharid oxidase	HRP	AAP/EHST	Discovery	https://analyticalsciencejournals.onlinelibrary.wiley.com/doi/epdf/10.1002/%28SICI%291097-0290%2820000420%2968%3A2%3C231%3A%3AAID-BIT12%3E3.0.CO%3B2-D			1	Alditol oxidase	HRP	ABTS	Substrate library	https://onlinelibrary.wiley.com/doi/epdf/10.1002/adsc.200900176		1	HMFO ( 5 hydroxymethylfurfural oxidase)	HRP	AAP/DCHBS	Mutagensis	https://link.springer.com/article/10.1186/s13068-018-1051-x#Sec9
2	Xilitol oxidase	HRP	AAP/phenol	Discovery	https://www.sciencedirect.com/science/article/pii/S1389172300889586			2	Alditol oxidase	HRP	AAP/DCHBS	Substrate library	https://link.springer.com/article/10.1007/s00253-009-1904-0#Sec2		2	AOxPc (alcohol oxidase)	HRP	AAP/DCHBS	Mutagensis	https://pubs.acs.org/doi/full/10.1021/acs.biochem.8b00918
3	Monoamine oxidase N	HRP	O-dianisdine	Discovery	https://www.sciencedirect.com/science/article/pii/030441659400183X			3	Vanillyl alcohol oxidase	HRP	AAP/DCHBS	Incorporation	https://febs.onlinelibrary.wiley.com/doi/full/10.1111/j.1742-4658.2008.06649.x		3	VAO homologues (vanillyl alcohol oxidase)	HRP	AAP/DCHBS	Substrate library	https://www.mdpi.com/1420-3049/23/1/111
4	Cholesterol oxidase	HRP	O-dianisdine	Discovery	https://febs.onlinelibrary.wiley.com/doi/epdf/10.1111/j.1432-1033.1997.0369a.x			4	Putriscine oxidase	HRP	ABTS	Discovery	https://link.springer.com/article/10.1007/s00253-007-1310-4		4	HMFO ( 5 hydroxymethylfurfural oxidase)	HRP	AAP/DCHBS	Mutagensis	https://www.mdpi.com/1420-3049/22/12/2205
5	NADH oxdiase	Peroxidase	ABTS	Discovery	https://febs.onlinelibrary.wiley.com/doi/epdf/10.1111/j.1432-1033.1992.tb16853.x			5	Alditol oxidase	HRP	AAP/DCHBS	Discovery	https://www.jbc.org/article/S0021-9258(19)78021-1/fulltext		5	Chitooligosaccharide oxidase	HRP	AAP/DCHBS	Mutagensis	https://analyticalsciencejournals.onlinelibrary.wiley.com/doi/full/10.1002/bit.25532
6	Glycolate oxidase	HRP	O-dianisdine	Discovery	https://pubs.acs.org/doi/pdf/10.1021/bi00232a036			6	Glycine oxidase	HRP	O-dianisdine	Discovery	https://www.jbc.org/article/S0021-9258(19)82247-0/fulltext		6	HMFO ( 5 hydroxymethylfurfural oxidase)	HRP	AAP/DCHBS	Discovery	https://journals.asm.org/doi/full/10.1128/aem.03740-13
7	L-amino oxidase	HRP	AAP/phenol	Discovery	https://pdf.sciencedirectassets.com/272380/1-s2.0-S0003986100X00598/1-s2.0-S0003986199912870/main.pdf?X-Amz-Security-Token=IQoJb3JpZ2luX2VjEPv%2F%2F%2F%2F%2F%2F%2F%2F%2F%2FwEaCXVzLWVhc3QtMSJHMEUCIQCYWRjXQEPe0ih18MqsWlLjujqWIjbAjsYy%2BXOE%2Bqz%2FAQIgQuXg5lmMANeIbwROb6gASSBdroh5CC3f9b2%2BQyCIUdwqswUIdBAFGgwwNTkwMDM1NDY4NjUiDLFXw%2B9z%2FnS3vQXf6CqQBeqkYWq%2B078u9RwHd5UnnqaDSUWMhLD2zccyDqXHK2QxL05%2F…			7	Hexose oxidase	HRP	ABTS	Discovery	https://febs.onlinelibrary.wiley.com/doi/full/10.1111/j.1742-4658.2006.05285.x		7	HotAldO	HRP	AAP/DCHBS	Discovery	https://link.springer.com/article/10.1007/s00253-011-3750-0
8	L-aspartate oxidase	HRP	O-dianisdine	Discovery	https://febs.onlinelibrary.wiley.com/doi/full/10.1046/j.1432-1327.1999.00234.x			8	NADH Oxidase	HRP	ABTS	Discovery	https://www.microbiologyresearch.org/content/journal/micro/10.1099/mic.0.024265-0		8	Putrescine oxidase	HRP	ABTS	Mutagensis	https://pubs.acs.org/doi/full/10.1021/bi200372u
9	Hexose oxidase	HRP	ABTS	Discovery	https://febs.onlinelibrary.wiley.com/doi/epdf/10.1111/j.1432-1033.1997.00858.x			9	ToPOx (pyranose oxidase)	HRP	ABTS	Discovery	https://journals.asm.org/doi/full/10.1128/aem.67.8.3636-3644.2001		9	ToPOx (pyranose oxidase)	HRP	ABTS	Kinetics	https://pubs.acs.org/doi/full/10.1021/bi100187b
10	Cyclohexylaimne oxidase	HRP	AAP/2,4-dichlorophenol	Substrate scope	https://www.sciencedirect.com/science/article/pii/S1389172300800079			10	Polyamine oxidase	HRP	HVA	Discovery	https://aacrjournals.org/cancerres/article/61/14/5370/507548/Cloning-and-Characterization-of-a-Human-Polyamine		10	ToPOx (pyranose oxidase)	HRP	ABTS	Kinetics	https://www.jbc.org/article/S0021-9258(19)55026-8/fulltext
11	L-aspartate oxidase	HRP	AAP/phenol	Discovery	https://febs.onlinelibrary.wiley.com/doi/epdf/10.1111/j.1432-1033.1996.0418u.x			11	Glucooligosaccharide oxidase	Peroxidase	AAP/phenol	Discovery	https://journals.asm.org/doi/full/10.1128/aem.71.12.8881-8887.2005		11	Polyamine oxidase	HRP	o-dianisidine	Discovery	https://pubs.acs.org/doi/full/10.1021/bi1016099
12	L-pipecolic	HRP	O-dianisdine	Discovery	https://www.sciencedirect.com/science/article/pii/S0021925819677239			12	Spermine oxidase	HRP	AAP/DCHBS	Discovery	https://www.jbc.org/article/S0021-9258(19)32838-8/fulltext		12	ToPOx (pyranose oxidase)	HRP	ABTS	Kinetics	https://chemistry-europe.onlinelibrary.wiley.com/doi/full/10.1002/cbic.201100564
13	Glycine oxidase	HRP	AAP/phenol	Discovery	https://www.sciencedirect.com/science/article/pii/S0014579398013131			13	Amine oxidase	HRP	AAP/DCHBS	Discovery	https://academic.oup.com/jxb/article/57/15/4155/550083		13	Xylooligosaccharide oxidase	HRP	AAP/DCHBS	Discovery	https://www.jbc.org/article/S0021-9258(20)35648-9/fulltext
14	L-amino oxidase	HRP	O-dianisdine	Discovery	https://link.springer.com/article/10.1007/BF01160707			14	N-methyltrypyophan oxidase	HRP	O-dianisdine	Discovery	https://pubs.acs.org/doi/full/10.1021/bi0024411		14	Spermine oxidase	HRP	luminol	Inhibition studsies	https://www.tandfonline.com/doi/full/10.1080/14756366.2019.1621863
15	Methylamine oxidase	Guaiacol peroxidase	Tetaguaiacol quinone	Discovery	https://www.jstage.jst.go.jp/article/bbb/63/1/63_1_125/_pdf/-char/ja			15	Aldehyde oxidase	peroxidase	AAP/phenol	Discovery	https://academic.oup.com/femsle/article/229/1/31/473826		15	Sulfhydryl oxidase	Type 2	HVA	Discovery	https://link.springer.com/article/10.1186/1471-2091-11-31#Sec12		Type 2 = HRP???
16	Monoamine oxdiase	HRP	O-dianisdine	Discovery	https://www.sciencedirect.com/science/article/pii/0922338X9390196F			16	L-amino oxidase	HRP	O-dianisdine	Discovery	https://journals.biologists.com/jeb/article/208/18/3609/15714/Cloning-characterization-and-expression-of-escapin		16	L-amino acid oxidase	peroxidase	AAP/N-ethyl-N-(2-hydroxy-3-sulfopropyl)-3-methylaniline sodium salt	Discovery	https://www.sciencedirect.com/science/article/pii/S1389172312001909		not mentioned!
17	Veratryl alcohol oxidase	HRP	Diaminebezidine	Discovery	https://www.sciencedirect.com/science/article/pii/030441659190190R			17	Alcohol oxidase	HRP	AAP/phenol	Discovery	https://link.springer.com/article/10.1007/s00253-007-1237-9		17	Sarcosine oxidase	HRP	AAP/phenol	Discovery	https://www.sciencedirect.com/science/article/pii/S2468823118302402
18	Indole-3-aldehyde oxidase	HRP	O-dianisdine	Discovery	https://onlinelibrary.wiley.com/doi/epdf/10.1111/j.1399-3054.1993.tb01809.x			18	Carbohydrate oxidase	HRP	4-chloro-1-naphthol	Substrate library	https://academic.oup.com/plphys/article/134/1/460/6112330#265253396		18	L-arginine oxidase	Peroxidase	AAP/phenol	Discovery	https://www.sciencedirect.com/science/article/pii/S0141022915300648
19	D-amino acid oxidase	Peroxidase	O-phenylenediamine	Further characterization	https://www.sciencedirect.com/science/article/pii/S0032959298000120			19	Chito-oligosaccharide oxidase	HRP	AAP/DCHBS	Discovery	https://portlandpress.com/biochemj/article/413/1/175/44603/The-role-of-double-covalent-flavin-binding-in		19	Cholesterol oxidase	HRP	ABTS	Discovery	https://www.nature.com/articles/s41598-019-48132-1#Sec8
20	Sarcosine oxidase	HRP	AAP/phenol	mutagenisis	https://journals.asm.org/doi/epdf/10.1128/aem.62.7.2405-2410.1996			20	L-amino oxidase	HRP	O-dianisdine	Discovery	https://www.jstage.jst.go.jp/article/fishsci1994/69/6/69_6_1240/_pdf/-char/ja		20	Putrescine oxidase	HRP	AAP/DCHBS	Discovery	https://pubs.acs.org/doi/full/10.1021/jf5026967
21	Alcohol oxidase	Peroxidase	ABTS	Discovery	https://www.sciencedirect.com/science/article/pii/0168165694900965			21	L-amino oxidase	HRP	ABTS	Discovery	https://www.sciencedirect.com/science/article/pii/S0041010105001984		21	Polyamine oxidase	HRP	AAP/DCHBS	Discovery	https://link.springer.com/article/10.1007/s00299-010-0881-1#Sec2
22	Short chain acyl-CoA oxidase	HRP	AAP/phenol	Discovery	https://link.springer.com/article/10.1007/BF00164454			22	L-amino oxidase	HRP	O-phenylenediamine	Discovery	https://www.sciencedirect.com/science/article/pii/S0968089606004834		22	L-amino acid oxidase	HRP	OPD	Discovery	https://www.scielo.br/j/jvatitd/a/xnqm8VYjKJg4yCwQ5gRxQ5B/?lang=en
23	Vanillyl alcohol oxidase	peroxidase	AAP/phenol	Discovery	https://www.sciencedirect.com/science/article/pii/S1389172399800334			23	Alcohol oxidase	HRP	AAP/N-ethyl-N-(2-hydroxy-3-sulfopropyl)-3-methylaniline sodium salt	Discovery	https://www.sciencedirect.com/science/article/pii/S138917230800087X		23	Aryl-alcohol oxidase	HRP	Amplex red	Discovery	https://portlandpress.com/biochemj/article/425/3/585/44861/Kinetic-and-chemical-characterization-of-aldehyde
24	Pyranose oxidase	Peroxidase	ABTS	Discovery	https://journals.asm.org/doi/epdf/10.1128/aem.62.7.2586-2592.1996			24	PcPOx (pyranose oxidase)	HRP	ABTS	Discovery	https://www.sciencedirect.com/science/article/pii/S016816560900145X		24	AsPOx (pyranose oxidase)	HRP	ABTS	Discovery	https://www.sciencedirect.com/science/article/pii/S1381117716302181
25	Glycolate oxidase	Peroxidase	AAP/p-hydroxybenzoic acid	Discovery	https://onlinelibrary.wiley.com/doi/epdf/10.1111/j.0022-3646.1996.00790.x			25	Glycine oxidase	HRP	AAP/phenol	Discovery	https://onlinelibrary.wiley.com/doi/full/10.1002/prot.21690
								26	Aldehyde oxidase	HRP	AAP/N-ethyl-N-(2-hydroxy-3-sulfopropyl)-3-methylaniline sodium salt	Discovery	https://link.springer.com/article/10.1007/s11274-007-9541-1#Sec2
								27	Monoamine oxidase	HRP	DCFH-DA	Discovery	https://www.sciencedirect.com/science/article/pii/S1096495904003124
								28	Cholestrol oxidase	HRP	AAP/phenol	Discovery	https://link.springer.com/article/10.1007/s00253-008-1526-y#Sec2
								29	D-amino oxidase	Peroxidase	O-dianisdine	Discovery	https://link.springer.com/article/10.1007/s00253-006-0776-9
	Chromogen/fluorogen	Count	%						Chromogen/fluorogen	Count	%					Chromogen/fluorogen	Count	%
	ABTS	4	16.6667						ABTS	7	24.1379					ABTS	6	25
	O-diansidine	8	33.3333						O-diansidine	5	17.2414					O-diansidine	1	4.16667
	AAP/DCHBS	0	0						AAP/DCHBS	6	20.6897					AAP/DCHBS	10	41.6667
	HVA	0	0						HVA	1	3.44828					HVA	1	4.16667
	Amplex red	0	0						Amplex red	0	0					Amplex red	1	4.16667
	Luminol	0	0						Luminol	0	0					Luminol	1	4.16667
	AAP/N-ethyl-N-(2-hydroxy-3-sulfopropyl)-3-methylaniline sodium salt	0	0						AAP/N-ethyl-N-(2-hydroxy-3-sulfopropyl)-3-methylaniline sodium salt	2	6.89655					AAP/N-ethyl-N-(2-hydroxy-3-sulfopropyl)-3-methylaniline sodium salt	1	4.16667
	OPD	0	0						OPD	0	0					OPD	1	4.16667
	4-chloro-1-naphthol	0	0						4-chloro-1-naphthol	1	3.44828					4-chloro-1-naphthol	0	0
	O-phenylenediamine	1	4.16667						O-phenylenediamine	1	3.44828					O-phenylenediamine	0	0
	AAP/phenol	7	29.1667						AAP/phenol	5	17.2414					AAP/phenol	2	8.33333
	DCFH-DA	0	0						DCFH-DA	1	3.44828					DCFH-DA	0	0
	AAP/EHST	1	4.16667						AAP/EHST	0	0					AAP/EHST	0	0
	AAP/2,4-dichlorophenol	1	4.16667						AAP/2,4-dichlorophenol	0	0					AAP/2,4-dichlorophenol	0	0
	Diaminebezidine	1	4.16667						Diaminebezidine	0	0					Diaminebezidine	0	0
	AAP/p-hydroxybenzoic acid	1	4.16667						AAP/p-hydroxybenzoic acid	0	0					AAP/p-hydroxybenzoic acid	0	0
	TOTAL =	24	100						TOTAL =	29	100					TOTAL =	24	100
